# Supplementary material for: Y-chromosome and Surname Analyses for Reconstructing Past Population Structures: The Sardinian Population as a Test Case
Source: Int J Mol Sci. 2019 Nov 16;20(22):5763. doi: 10.3390/ijms20225763 (PMC6888588; doi:10.3390/ijms20225763)
Supplement: Supplementary file 1 [file ijms-20-05763-s001.zip]

Archive with 17 entries (17 files):
- .DS_Store
- Figure S1.pdf
- Figure S2.pdf
- Figure S3.pdf
- Figure S4.pdf
- Figure S5.pdf
- Figure S6.pdf
- Figure S7.pdf
- Table S1.xlsx
- Table S2.xlsx
- Table S3.xlsx
- Table S4.xlsx
- Table S5.xlsx
- Table S6.xlsx
- Table S7.xlsx
- Table S8.xlsx
- Table S9.xlsx
