# Supplementary material for: Y-chromosome and Surname Analyses for Reconstructing Past Population Structures: The Sardinian Population as a Test Case
Source: Int J Mol Sci. 2019 Nov 16;20(22):5763. doi: 10.3390/ijms20225763 (PMC6888588; doi:10.3390/ijms20225763)
Supplement: Supplementary file 1 [file ijms-20-05763-s001.zip › Table S1.xlsx]

## Sheet: Table S1
Table S1. Frequencies, observed and expected, of the Y-chromosome haplogroups in the North, Central-East and South-West areas of the island, together with significance per cell.
Observed frequencies:						Theoretical frequencies:						Chi-square by cell:						Significance by cell (Fisher's exact test):
	NORTH	C-EAST	S-WEST	Total			NORTH	C-EAST	S-WEST	Total			NORTH	C-EAST	S-WEST	Total			NORTH	C-EAST	S-WEST
A-M13	3	0	0	3		A-M13	1.59204	0.721393	0.686567	3		A-M13	1.24516	0.721393	0.686567	2.65312		A-M13	>	<	<
E-M33	2	0	1	3		E-M33	1.59204	0.721393	0.686567	3		E-M33	0.10454	0.721393	0.143089	0.969022		E-M33	>	<	>
E-M35*	1	1	2	4		E-M35*	2.12272	0.961857	0.915423	4		E-M35*	0.593813	0.00151255	1.28499	1.88031		E-M35*	<	>	>
E-M78*	0	1	0	1		E-M78*	0.53068	0.240464	0.228856	1		E-M78*	0.53068	2.39909	0.228856	3.15862		E-M78*	<	>	<
E-V13	11	3	4	18		E-V13	9.55224	4.32836	4.1194	18		E-V13	0.219426	0.407669	0.00346096	0.630556		E-V13	>	<	<
E-V12	0	1	0	1		E-V12	0.53068	0.240464	0.228856	1		E-V12	0.53068	2.39909	0.228856	3.15862		E-V12	<	>	<
E-V22	3	0	0	3		E-V22	1.59204	0.721393	0.686567	3		E-V22	1.24516	0.721393	0.686567	2.65312		E-V22	>	<	<
E-V65	2	0	0	2		E-V65	1.06136	0.480929	0.457711	2		E-V65	0.83011	0.480929	0.457711	1.76875		E-V65	>	<	<
E-M81	0	4	0	4		E-M81	2.12272	0.961857	0.915423	4		E-M81	2.12272	9.59634	0.915423	12.6345		E-M81	<	>	<
E-M123*	3	1	1	5		E-M123*	2.6534	1.20232	1.14428	5		E-M123*	0.0452747	0.0340459	0.0181917	0.0975122		E-M123*	>	<	<
E-M34	2	2	2	6		E-M34	3.18408	1.44279	1.37313	6		E-M34	0.44033	0.2152	0.286178	0.941707		E-M34	<	>	>
C-M130	1	0	0	1		C-M130	0.53068	0.240464	0.228856	1		C-M130	0.415055	0.240464	0.228856	0.884375		C-M130	>	<	<
F-M282	3	2	0	5		F-M282	2.6534	1.20232	1.14428	5		F-M282	0.0452747	0.529218	1.14428	1.71877		F-M282	>	>	<
G-M201(xP15)	1	0	0	1		G-M201(xP15)	0.53068	0.240464	0.228856	1		G-M201(xP15)	0.415055	0.240464	0.228856	0.884375		G-M201(xP15)	>	<	<
G-P15*	1	0	1	2		G-P15*	1.06136	0.480929	0.457711	2		G-P15*	0.00354737	0.480929	0.642494	1.12697		G-P15*	<	<	>
G-M547*	11	4	3	18		G-M547*	9.55224	4.32836	4.1194	18		G-M547*	0.219426	0.0249099	0.304186	0.548522		G-M547*	>	<	<
G-P303*	8	1	1	10		G-P303*	5.3068	2.40464	2.28856	10		G-P303*	1.3668	0.820506	0.725514	2.91282		G-P303*	>	<	<
G-L497	0	0	2	2		G-L497	1.06136	0.480929	0.457711	2		G-L497	1.06136	0.480929	5.19684	6.73913		G-L497	<	<	>
G-U1*	1	0	0	1		G-U1*	0.53068	0.240464	0.228856	1		G-U1*	0.415055	0.240464	0.228856	0.884375		G-U1*	>	<	<
G-M527	1	0	0	1		G-M527	0.53068	0.240464	0.228856	1		G-M527	0.415055	0.240464	0.228856	0.884375		G-M527	>	<	<
G-M406*	5	2	0	7		G-M406*	3.71476	1.68325	1.60199	7		G-M406*	0.44467	0.0596051	1.60199	2.10627		G-M406*	>	>	<
G-Page19	1	0	3	4		G-Page19	2.12272	0.961857	0.915423	4		G-Page19	0.593813	0.961857	4.74694	6.30262		G-Page19	<	<	>
G-L91	33	2	4	39		G-L91	20.6965	9.37811	8.92537	39		G-L91	7.31407	5.80463	2.71802	15.8367		G-L91	>	<	<
I-M438	1	1	2	4		I-M438	2.12272	0.961857	0.915423	4		I-M438	0.593813	0.00151255	1.28499	1.88031		I-M438	<	>	>
I-M223	0	2	2	4		I-M223	2.12272	0.961857	0.915423	4		I-M223	2.12272	1.12048	1.28499	4.52819		I-M223	<	>	>
I-M26*	5	0	6	11		I-M26*	5.83748	2.64511	2.51741	11		I-M26*	0.12015	2.64511	4.81781	7.58307		I-M26*	<	<	>
I-L160	98	72	54	224		I-L160	118.872	53.864	51.2637	224		I-L160	3.66488	6.10638	0.146057	9.91732		I-L160	<	>	>
I-M423	1	0	0	1		I-M423	0.53068	0.240464	0.228856	1		I-M423	0.415055	0.240464	0.228856	0.884375		I-M423	>	<	<
J1-M267*	1	0	0	1		J1-M267*	0.53068	0.240464	0.228856	1		J1-M267*	0.415055	0.240464	0.228856	0.884375		J1-M267*	>	<	<
J1-Page08	5	5	5	15		J1-Page08	7.9602	3.60697	3.43284	15		J1-Page08	1.10082	0.538	0.715445	2.35427		J1-Page08	<	>	>
J2-M410*	1	1	1	3		J2-M410*	1.59204	0.721393	0.686567	3		J2-M410*	0.220165	0.1076	0.143089	0.470854		J2-M410*	<	>	>
J2-Page55*	4	2	2	8		J2-Page55*	4.24544	1.92371	1.83085	8		J2-Page55*	0.0141895	0.0030251	0.0156284	0.032843		J2-Page55*	<	>	>
J2-M67*	6	2	5	13		J2-M67*	6.89884	3.12604	2.97512	13		J2-M67*	0.117108	0.405612	1.37813	1.90085		J2-M67*	<	<	>
J2-M92	10	3	1	14		J2-M92	7.42952	3.3665	3.20398	14		J2-M92	0.88934	0.0398998	1.51609	2.44533		J2-M92	>	<	<
J2-M530	7	1	1	9		J2-M530	4.77612	2.16418	2.0597	9		J2-M530	1.03549	0.626248	0.545209	2.20695		J2-M530	>	<	<
J2-M205	0	0	2	2		J2-M205	1.06136	0.480929	0.457711	2		J2-M205	1.06136	0.480929	5.19684	6.73913		J2-M205	<	<	>
J2-M241	3	0	2	5		J2-M241	2.6534	1.20232	1.14428	5		J2-M241	0.0452747	1.20232	0.639931	1.88753		J2-M241	>	<	>
L-M61	0	0	1	1		L-M61	0.53068	0.240464	0.228856	1		L-M61	0.53068	0.240464	2.59842	3.36957		L-M61	<	<	>
Q-M242	0	1	0	1		Q-M242	0.53068	0.240464	0.228856	1		Q-M242	0.53068	2.39909	0.228856	3.15862		Q-M242	<	>	<
R1-M198*	0	1	1	2		R1-M198*	1.06136	0.480929	0.457711	2		R1-M198*	1.06136	0.560239	0.642494	2.26409		R1-M198*	<	>	>
R1-M458	3	1	0	4		R1-M458	2.12272	0.961857	0.915423	4		R1-M458	0.362563	0.00151255	0.915423	1.2795		R1-M458	>	>	<
R1-M343*	0	1	0	1		R1-M343*	0.53068	0.240464	0.228856	1		R1-M343*	0.53068	2.39909	0.228856	3.15862		R1-M343*	<	>	<
R1-V88*	3	2	0	5		R1-V88*	2.6534	1.20232	1.14428	5		R1-V88*	0.0452747	0.529218	1.14428	1.71877		R1-V88*	>	>	<
R1-M18	2	1	0	3		R1-M18	1.59204	0.721393	0.686567	3		R1-M18	0.10454	0.1076	0.686567	0.898707		R1-M18	>	>	<
R1-M269*	5	3	1	9		R1-M269*	4.77612	2.16418	2.0597	9		R1-M269*	0.0104944	0.3228	0.545209	0.878503		R1-M269*	>	>	<
R1-L23*	4	0	4	8		R1-L23*	4.24544	1.92371	1.83085	8		R1-L23*	0.0141895	1.92371	2.56998	4.50788		R1-L23*	<	<	>
R1-M412*	2	0	0	2		R1-M412*	1.06136	0.480929	0.457711	2		R1-M412*	0.83011	0.480929	0.457711	1.76875		R1-M412*	>	<	<
R1-L11*	0	1	0	1		R1-L11*	0.53068	0.240464	0.228856	1		R1-L11*	0.53068	2.39909	0.228856	3.15862		R1-L11*	<	>	<
R1-U106	1	1	0	2		R1-U106	1.06136	0.480929	0.457711	2		R1-U106	0.00354737	0.560239	0.457711	1.0215		R1-U106	<	>	<
R1-S116*	8	4	3	15		R1-S116*	7.9602	3.60697	3.43284	15		R1-S116*	0.000199005	0.0428272	0.054575	0.0976012		R1-S116*	>	>	<
R1-Z209	1	0	1	2		R1-Z209	1.06136	0.480929	0.457711	2		R1-Z209	0.00354737	0.480929	0.642494	1.12697		R1-Z209	<	<	>
R1-M153	7	0	2	9		R1-M153	4.77612	2.16418	2.0597	9		R1-M153	1.03549	2.16418	0.00173048	3.2014		R1-M153	>	<	<
R1-M529	0	0	1	1		R1-M529	0.53068	0.240464	0.228856	1		R1-M529	0.53068	0.240464	2.59842	3.36957		R1-M529	<	<	>
R1-U152*	15	9	9	33		R1-U152*	17.5124	7.93532	7.55224	33		R1-U152*	0.360449	0.142847	0.277535	0.780831		R1-U152*	<	>	>
R1-L2	25	2	3	30		R1-L2	15.9204	7.21393	6.86567	30		R1-L2	5.17821	3.76841	2.17654	11.1232		R1-L2	>	<	<
R2-M124	2	3	1	6		R2-M124	3.18408	1.44279	1.37313	6		R2-M124	0.44033	1.68072	0.101395	2.22244		R2-M124	<	>	<
T-M70	7	2	4	13		T-M70	6.89884	3.12604	2.97512	13		T-M70	0.00148337	0.405612	0.353051	0.760146		T-M70*	>	<	>
Total	320	145	138	603		Total	320	145	138	603		Total	44.5377	62.4305	57.9876	164.956		Values displayed in red are significant at the level alpha=0,05
