# Supplementary material for: Y-chromosome and Surname Analyses for Reconstructing Past Population Structures: The Sardinian Population as a Test Case
Source: Int J Mol Sci. 2019 Nov 16;20(22):5763. doi: 10.3390/ijms20225763 (PMC6888588; doi:10.3390/ijms20225763)
Supplement: Supplementary file 1 [file ijms-20-05763-s001.zip › Table S2.xlsx]

## Sheet: Table S2
Table S2. Frequencies, in percent, of Y-chromosome haplogroups and sub-haplogroups in the 36 populations included in the PCA (Figure 3).
Country/Ethnic group	Population/Region	Pop. ID	N	E-M123	E-YAP (xM35)	E-M35(xM78,M81,M123)	E-M78	E-M81	F-M89(M578.M282)	G-P15	G-L91	I-M253	I-M223	I-M438	I-P37	I-M26	J1-M267	J2-M410	J2-M12	K-M9 (xM173)	R1a-M17	R-M18/V88	R1b-M269*	R1b-L23*	R1b-M412*	R1b-U106	R1b-S116*	R1b-U152	R1b-M529	T-M70	Other(1)	References
Spain	Western Bizkaia/Cantabria/Burgos/La Rioja/North Aragon	S-Neigh	138	0	0	0	2.17391	2.17391	0	1.44928	0	2.17391	0.724638	0	0	8.69565	1.44928	4.34783	1.44928	1.44928	0.724638	0	0	0.724638	0	0.724638	57.2464	4.34783	6.52174	2.89855	0.724638	Martínez-Cruz et al, 2012
Spain	Roncal/Naffarroa/Gipuzcoa/Araba/Bizkaia	S-Basq	376	0	0	0.265957	1.8617	1.59574	0	0.531915	0	1.59574	0.531915	0.265957	0.265957	4.25532	0.265957	1.8617	0.265957	0	0	0	0	0.265957	0.265957	1.06383	64.6277	2.65957	17.2872	0.265957	0	Martínez-Cruz et al, 2012
France	Admixed/Soule/Aquitani	F-Basq	163	0.613497	0	0	0	0	0	0	0	0.613497	0	0.613497	1.22699	12.2699	1.22699	1.22699	0.613497	0.613497	0	0	0	1.22699	0.613497	1.84049	61.3497	1.22699	14.7239	0	0	Martínez-Cruz et al, 2012
France	Bigorre/Bearn/Chalosse	F-Aquit	158	0.632911	0	0	1.26582	1.26582	0	1.26582	0	1.26582	5.6962	0	0	5.6962	0.632911	1.89873	0	0	1.26582	0	0	3.16456	0.632911	4.43038	57.5949	2.53165	10.7595	0	0	Martínez-Cruz et al, 2012
France	Undefined	FRC	776	1.28866	0	0.128866	4.12371	0.386598	0	5.79897	0	10.9536	3.35052	0	2.31959	0.515464	1.67526	5.28351	1.41753	1.41753	3.22165	0.128866	0	1.28866	1.28866	19.4588	22.5515	10.0515	2.19072	1.03093	0.128866	Bekada et al, 2013
France	Provence	PROV	259	0	0	0	3.0888	0	0	0	0	0	0	0	0	0	0.772201	4.6332	1.5444	0	0	0	0	0	0	11.1969	45.1737	23.5521	10.0386	0	0	Di Cristofaro et al., 2019
France	Corsica-North	N-COR	129	0	1.55039	0	5.42636	0	0	6.20155	5.42636	0	2.32558	0	0	0	0.775194	10.8527	4.65116	0	0.775194	0	0	1.55039	0.775194	2.32558	10.0775	43.4109	0.775194	2.32558	0.775194	Di Cristofaro et al., 2019
France	Corsica-Central	C-COR	70	0	0	0	4.28571	0	0	8.57143	4.28571	1.42857	0	0	2.85714	1.42857	0	7.14286	0	0	1.42857	0	0	0	2.85714	4.28571	7.14286	42.8571	0	2.85714	8.57143	Di Cristofaro et al., 2019
France	Corsica-South	S-COR	122	0	0.819672	0	3.27869	0.819672	0	15.5738	22.1311	0	0	0	0	1.63934	2.45902	5.7377	2.45902	0	0.819672	0.819672	0	0.819672	0.819672	5.7377	9.01639	19.6721	0.819672	5.7377	0.819672	Di Cristofaro et al., 2019
Italy	Sardinia-North	N SARD	315	1.5873	0.634921	0.31746	5.07937	0	0.952381	8.88889	10.4762	0	0	0.31746	0	32.6984	1.90476	8.88889	0.952381	0	0.952381	1.5873	1.5873	1.26984	0.634921	0.31746	5.07937	11.4286	0	2.22222	2.22222	Present paper
Italy	Sardinia-CentralEast	CE SARD	144	2.08333	0	0.694444	3.47222	2.77778	1.38889	4.86111	1.38889	0	1.38889	0.694444	0	50	3.47222	6.25	0	0	1.38889	2.77778	2.08333	0	0.694444	0.694444	2.77778	7.63889	0	1.38889	2.08333	Present paper
Italy	Sardinia-CentralSouth	CS SARD	138	2.17391	0.724638	1.44928	2.89855	0	0	7.24638	2.89855	0	1.44928	1.44928	0	43.4783	3.62319	7.24638	2.89855	0.724638	0.724638	0	0.724638	2.89855	0	0	4.34783	8.69565	0.724638	2.89855	0.724638	Present paper
Italy	Piedmont	AL-VO	48	0	0	0	2.08333	0	0	4.16667	0	2.08333	2.08333	0	2.08333	0	0	10.4167	10.4167	0	8.33333	0	2.08333	4.16667	2.08333	4.16667	8.33333	35.4167	0	0	2.08333	Grugni et al, 2018
Italy	Piedmont	VB	85	0	0	3.52941	2.35294	0	0	14.1176	1.17647	2.35294	0	2.35294	0	0	0	3.52941	4.70588	0	1.17647	0	5.88235	4.70588	0	0	12.9412	30.5882	9.41176	1.17647	0	Grugni et al, 2018
Italy	Lombardy	BDP	79	0	1.26582	0	12.6582	0	0	1.26582	0	1.26582	3.79747	0	1.26582	0	0	5.06329	1.26582	0	0	0	2.53165	2.53165	0	7.59494	3.79747	53.1646	0	0	2.53165	Grugni et al, 2018
Italy	Lombardy	BGD	78	0	0	0	8.97436	0	0	2.5641	0	2.5641	0	0	0	0	0	0	2.5641	0	1.28205	0	0	6.41026	0	8.97436	17.9487	46.1538	1.28205	0	1.28205	Grugni et al, 2018
Italy	Tuscany	VOL	113	1.76991	0.884956	0	7.07965	0	0.884956	13.2743	0	1.76991	2.65487	0	0	2.65487	0	6.19469	7.07965	0.884956	0.884956	0	1.76991	5.30973	1.76991	7.07965	7.9646	24.7788	0.884956	4.42478	0.884956	Grugni et al, 2018
Italy	Tuscany	PI	113	1.76991	0.884956	0	7.07965	0	0.884956	13.2743	0	2.65487	2.65487	0	0	2.65487	0.884956	7.9646	6.19469	0	0.884956	0	0	44.2478	0	0	0	0	0	4.42478	3.53982	Di Cristofaro et al., 2019
Italy	Tuscany	AR	62	8.06452	0	0	4.83871	0	8.06452	6.45161	0	3.22581	3.22581	0	0	1.6129	1.6129	8.06452	0	0	3.22581	0	0	8.06452	1.6129	1.6129	8.06452	29.0323	3.22581	0	0	Di Cristofaro et al., 2019
Italy	Tuscany	SIE	86	1.16279	0	0	9.30233	0	0	5.81395	0	3.48837	1.16279	8.13953	0	0	1.16279	13.9535	6.97674	0	0	0	0	8.13953	2.32558	3.48837	3.48837	19.7674	2.32558	3.48837	5.81395	Di Cristofaro et al., 2019
Italy	Apulia	PU	102	6.86275	0	0	14.7059	0	0	10.7843	0.980392	2.94118	1.96078	0	0	0	0.980392	21.5686	5.88235	0.980392	5.88235	0	2.94118	0.980392	2.94118	0	5.88235	8.82353	0.980392	1.96078	1.96039	Grugni et al, 2018
Italy	Apulia-Grecanica	PULE	82	2.43902	0	0	13.4146	0	0	2.43902	0	2.43902	0	0	1.21951	0	2.43902	25.6098	6.09756	0	15.8537	0	0	0	13.4146	1.21951	4.87805	2.43902	1.21951	3.65854	1.21951	Grugni et al, 2018
Italy	Calabria Ionian	CAL-E	93	3.22581	2.15054	2.15054	15.0538	1.07527	0	5.37634	0	1.07527	0	0	0	0	2.15054	24.7312	2.15054	0	8.60215	0	6.45161	2.15054	2.15054	3.22581	6.45161	8.60215	1.07527	2.15054	0	Grugni et al, 2018
Italy	Calabria Tyrrhenian	CAL-W	73	4.10959	0	1.36986	9.58904	1.36986	0	10.9589	0	0	2.73973	0	1.36986	1.36986	6.84932	16.4384	1.36986	0	4.10959	0	2.73973	4.10959	6.84932	2.73973	5.47945	12.3288	1.36986	0	2.73973	Grugni et al, 2018
Italy	Sicily	SIC	64	3.125	0	3.125	17.1875	6.25	0	9.375	0	0	1.5625	0	1.5625	0	4.6875	18.75	0	0	1.5625	0	0	6.25	3.125	3.125	6.25	9.375	0	1.5625	3.125	Grugni et al, 2018
Croatia	Mainland	CRO	108	0	0	0	5.55556	0	1.85185	0.925926	0	2.77778	0.925926	0.925926	32.4074	0	0	0	1.85185	2.77778	34.2593	0	0	2.77778	0	0.925926	0.925926	6.48148	1.85185	0	2.77778	Barac et al., 2003; Rootsi et al., 2004; Pericic et al., 2005; Myres et al., 2010
Bosnia-Herzegovina	Herzegovina	HERZ	141	0	0	0	8.51064	0	0.70922	0	0	4.96454	0	2.12766	63.8298	0	0	0.70922	0.70922	2.83688	12.0567	0	1.41844	1.41844	0	0	0	0	0	0	0.70922	Pericic et al., 2005; Myres et al., 2010
Serbia	Serbia	SERB	113	0.884956	0	0	20.354	0	0.884956	0	0	5.30973	0	1.76991	29.2035	0	0	2.65487	5.30973	7.07965	15.9292	0	4.42478	0.884956	0	1.76991	1.76991	0.884956	0	0	0.884956	Pericic et al., 2005; Myres et al., 2010
Bulgaria	Bulgaria	BULG	808	1.85644	0.371287	0.123762	19.5545	0.123762	0.618812	4.08416	0.866337	4.33168	1.73267	0.371287	20.1733	0	3.34158	6.31188	4.20792	1.73267	17.0792	0	0.990099	5.19802	0.371287	1.23762	0.742574	2.10396	0	1.60891	0.866337	Karachanak et al, 2013
Greece	Mainland	GRE	171	0.584795	0	0	29.8246	1.16959	0	4.67836	0	2.33918	2.33918	1.75439	9.35673	0	5.26316	8.77193	5.84795	1.75439	11.1111	0	1.16959	8.18713	0	0	0	4.09357	0	1.75439	0	King et al., 2008; Myres et al., 2010
Greece	Crete	CRE	193	2.07254	0	0	6.73575	0	0	10.3627	0.518135	4.14508	1.5544	5.69948	1.5544	0	8.29016	27.4611	3.10881	0.518135	8.29016	0	2.07254	4.14508	1.5544	1.03627	1.03627	7.25389	0	2.07254	0.518135	King et al., 2008; Myres et al., 2010
Turkey	Turkey	TURK	522	5.55556	0.574713	0	4.98084	0.191571	0.574713	9.57854	0	1.14943	0.574713	1.14943	2.49042	0	9.00383	22.6054	1.72414	11.1111	6.89655	0	1.91571	11.1111	0.191571	0.383142	0.383142	0.574713	0	2.49042	4.78927	Cinnioglu et al., 2004; Myres et al., 2010
Caucasus	Caucasus	CAU	3581	0.307177	0.195476	0	0.753979	0	0.0837755	29.7124	0	0.223401	0.223401	0	1.64758	0	18.5423	24.7417	0.418877	5.50126	8.6568	0	0.139626	5.92013	0.0837755	0	0.139626	0	0	0.474728	2.23401	Bekada et al, 2013
Middle East	Lebanon+Iraq	LEQ	2741	5.36301	0.948559	0.437796	9.95987	0.83911	0.145932	5.47246	0	1.42284	0.474279	0	0.948559	0	30.8282	19.409	1.64174	6.20212	3.39292	5.47246	0.218898	1.09449	0	0	0.437796	0.218898	0	3.97665	1.09449	Bekada et al, 2013
Tunisia	Tunisia	TUN	601	1.16473	1.16473	1.66389	6.15641	62.7288	2.66223	0.166389	0	0.166389	0	0	0	0	16.6389	2.16306	0.665557	0.665557	0.499168	1.83028	0.332779	0	0	0	0	0	0	1.16473	0.166389	Bekada et al, 2013
Algeria	Algeria	ALG	156	1.28205	5.76923	0.641026	6.41026	44.2308	3.84615	0	0	0	0	0	0	0	21.7949	4.48718	0	1.28205	0.641026	2.5641	1.28205	0	0.641026	0	2.5641	2.5641	0	0	0	Bekada et al, 2013
(1) Haplogroups with frequencies <0.05, namely R1b-M173 (xM17,M269), I-M170 (xM253,M223,M438,P37,M26), G-M201(xP15), J(xM267, M410, M12), R2-M124, were not considered for the PC analysis.
References
Barać, L.; Peričić, M.; Klarić, I.M.; Rootsi, S.; Janićijević, B.; Kivisild, T.; Parik, J.; Rudan, I.; Villems, R.; Rudan, P. Y chromosomal heritage of Croatian population and its island isolates. Eur J Hum Genet 2003, 11, 535-542, doi:10.1038/sj.ejhg.5200992
Bekada, A.; Fregel, R.; Cabrera, V.M.; Larruga, J.M.; Pestano, J.; Benhamamouch, S.; González, A.M. Introducing the Algerian Mitochondrial DNA and Y-Chromosome Profiles into the North African Landscape. PLOS One 2013, 8, e56775, doi:10.1371/journal.pone.0056775.
Cinnioğlu, C.; King, R.; Kivisild, T.; Kalfoğlu, E.; Atasoy, S.; Cavalleri, G.L.; Lillie, A.S.; Roseman, C.C.; Lin, A.A.; Prince, K., et al. Excavating Y-chromosome haplotype strata in Anatolia. Hum Genet 2004, 114, 127-148, doi:10.1007/s00439-003-1031-4.
Di Cristofaro, J.; Mazières, S.; Tous, A.; Di Gaetano, C.; Lin, A.A.; Nebbia, P.; Piazza, A.; King, R.J.; Underhill, P.; Chiaroni, J. Prehistoric migrations through the Mediterranean basin shaped Corsican Y-chromosome diversity. PLOS One 2018, 13, e0200641, doi:10.1371/journal.pone.0200641.
Grugni, V.; Battaglia, V.; Hooshiar Kashani, B.; Parolo, S.; Al-Zahery, N.; Achilli, A.; Olivieri, A.; Gandini, F.; Houshmand, M.; Sanati, M.H., et al. Ancient migratory events in the Middle East: new clues from the Y-chromosome variation of modern Iranians. PLoS One 2012, 7, e41252, doi:10.1371/journal.pone.0041252.
Grugni, V.; Raveane, A.; Ongaro, L.; Battaglia, V.; Trombetta, B.; Colombo, G.; Capodiferro, M.R.; Olivieri, A.; Achilli, A.; Perego, U.A. Analysis of the human Y-chromosome haplogroup Q characterizes ancient population movements in Eurasia and the Americas. BMC Biol 2019, 17, https://doi.org/10.1186/s12915-018-0622-4.
Karachanak, S.; Grugni, V.; Fornarino, S.; Nesheva, D.; Al-Zahery, N.; Battaglia, V.; Carossa, V.; Yordanov, Y.; Torroni, A.; Galabov, A.S. Y-chromosome diversity in modern Bulgarians: new clues about their ancestry. PLoS One 2013, 8, e56779.
King, R.J.; Özcan, S.S.; Carter, T.; Kalfoğlu, E.; Atasoy, S.; Triantaphyllidis, C.; Kouvatsi, A.; Lin, A.A.; Chow, C.E.T.; Zhivotovsky, L.A., et al. Differential Y-chromosome Anatolian Influences on the Greek and Cretan Neolithic. Ann Hum Genet 2008, 72, 205-214, doi:10.1111/j.1469-1809.2007.00414.x.
Martínez-Cruz, B.; Harmant, C.; Platt, D.E.; Haak, W.; Manry, J.; Ramos-Luis, E.; Soria-Hernanz, D.F.; Bauduer, F.; Salaberria, J.; Oyharçabal, B., et al. Evidence of Pre-Roman Tribal Genetic Structure in Basques from Uniparentally Inherited Markers. Mol Bio Evol 2012, 29, 2211-2222, doi:10.1093/molbev/mss091.
Myres, N.M.; Rootsi, S.; Lin, A.A.; Järve, M.; King, R.J.; Kutuev, I.; Cabrera, V.M.; Khusnutdinova, E.K.; Pshenichnov, A.; Yunusbayev, B., et al. A major Y-chromosome haplogroup R1b Holocene era founder effect in Central and Western Europe. Eur J Hum Genet 2011, 19, 95-101, doi:10.1038/ejhg.2010.146.
Pericic, M.; Barac Lauc, L.; Martinovic Klaric, I.; Janicijevic, B.; Rudan, P. Review of Croatian genetic heritage as revealed by mitochondrial DNA and Y chromosomal lineages. Croat Med J 2005, 46, 502-513.
Rootsi, S.; Kivisild, T.; Benuzzi, G.; Help, H.; Bermisheva, M.; Kutuev, I.; Barać, L.; Peričić, M.; Balanovsky, O.; Pshenichnov, A. Phylogeography of Y-chromosome haplogroup I reveals distinct domains of prehistoric gene flow in Europe. Am J Hum Genet 2004, 75, 128-137.
