# Supplementary material for: Y-chromosome and Surname Analyses for Reconstructing Past Population Structures: The Sardinian Population as a Test Case
Source: Int J Mol Sci. 2019 Nov 16;20(22):5763. doi: 10.3390/ijms20225763 (PMC6888588; doi:10.3390/ijms20225763)
Supplement: Supplementary file 1 [file ijms-20-05763-s001.zip › Table S3.xlsx]

## Sheet: Table S3
Table S3. Frequencies, in percent, of haplogroup G2-L91 and its sub-clades.
				G-L91 sub-clades			Reference
Region/Population	N	G-P15(xL91)	G-L91	G-L91 (xZ6224,L166)	G-Z6224	G-L166
Nortern/Eastern Europe
Latvia	87	1.14943	0				Rootsi et al., 2012
Estonia	238	1.2605	0				Rootsi et al., 2012
Belorussia	582	1.54639	0				Rootsi et al., 2012
Poland	304	2.73902	0				Rootsi et al., 2012, Battaglia et al., 2009
Ukraine	689	3.24757	0				Rootsi et al., 2012, Battaglia et al., 2009
Russia North	380	0.789474	0				Rootsi et al., 2012
Russia west/central	435	1.37931	0				Rootsi et al., 2012, updated from Balanovsky et al. 2008
Russia South	644	0.776398	0				Rootsi et al., 2012, updated from Balanovsky et al. 2008
Kalmyks (Russia)	80	2.5	0				Rootsi et al., 2012
Bashkirs (Russia)	89	3.37079	0				Rootsi et al., 2012
Mordvins (Russia)	83	1.20482	0				Rootsi et al., 2012
Chuvashes (Russia)	197	1.52284	0				Rootsi et al., 2012
Udmurts (Russia)	91	0	0				Rootsi et al., 2012
Tatars (Russia)	162	3.08642	0				Rootsi et al., 2012
Western /Central/SouthernEurope
Netherlands	87	2.29885	0				Rootsi et al., 2012
Denmark	110	1.81818	0				Rootsi et al., 2012
Germany	321	4.36137	0.311526				Rootsi et al., 2012
Czech	111	0.9	0.9				Rootsi et al., 2012, Battaglia et al., 2009
Slovakia	277	1.08303	0				Rootsi et al., 2012
Slovaks Roma (Gypsies)	192	0.520833	0				Rootsi et al., 2012
Slovenia	177	4.04118	0				Rootsi et al., 2012, Battaglia et al., 2009
Hungarians	166	2.36991	0				Rootsi et al., 2012, Battaglia et al., 2009
Austria	18	5.55556	0				Rootsi et al., 2012
Eastern Iberia	206	3.8835	0				Rootsi et al., 2012, updated from Flores et al. 2004
Southern Iberia	328	2.7439	0.304878				Rootsi et al., 2012, updated from Flores et al. 2004
Western Iberia	149	5.36913	0.671141				Rootsi et al., 2012, updated from Flores et al. 2004
Northern Iberia	286	1.74825	1.04895				Rootsi et al., 2012, updated from Flores et al. 2004
Central Iberia	133	3.7594	0				Rootsi et al., 2012, updated from Flores et al. 2004
France	93	4.30108	0				Rootsi et al., 2012
France, Provence	368	3.53853	0.815217				Rootsi et al., 2012
Corsica (North)	129	0.1	5.4				Di Cristofaro et al., 2019, updated from Rootsi et al., 2012
Corsica (Center)	70	0.1	4.3				Di Cristofaro et al., 2019, updated from Rootsi et al., 2012
Corsica (South)	122	0.4	22.3				Di Cristofaro et al., 2019, updated from Rootsi et al., 2012
Sardinia (North)	320	8.8	10.3	0.9	6.3	3.1	Present paper, updated from Rootsi et al., 2012
Sardinia (Central-East)	145	6.2	1.4	1.4	0	0	Present paper, updated from Rootsi et al., 2012
Sardinia (South-West)	138	0.1	2.9	2.2	0.7	0	Present paper, updated from Rootsi et al., 2012
Piedmont (Alessandria- Voghera)	48	4.16667	0				Grugni et al., 2018
Piedmont (Val Borbera)	86	15.1163	1.16279	1.2	0	0	Present paper, updated from Grugni et al., 2018
Lombardy (Bergamo Valley)	78	2.5641	0				Grugni et al., 2018
Lombardy (Bergamo Plain)	79	1.26582	0				Grugni et al., 2018
Trentino Alto Adige	67	11.9403	0				Grugni et al., 2018
Tuscany (Volterra)	113	13.2743	0				Grugni et al., 2018
Calabria Tyrrhenian	73	10.9589	0				Grugni et al., 2018
Calabria Ionian	93	5.37634	0				Grugni et al., 2018
Apulia Grecanic	82	2.43902	0				Grugni et al., 2018
Apulia	103	11.6505	0.970874	0	0	0.970874	Present paper, updated from Grugni et al., 2018
Sicily	64	9.5	0				Rootsi et al., 2012; Grugni et al., 2018
Switzerland	176	7.38636	0				Rootsi et al., 2012
Balkan
Bosnians	112	2.67857	0				Rootsi et al., 2012, updated from Pericic et al. 2005
Croatians	377	2.12202	0				Rootsi et al., 2012, updated from Barac et al. 2003
Coroatia (mainland)	89	1.1	0				Battaglia et al., 2009
Croatia (Osijeg)	29	13.8	3.4	0	0	3.4	Present paper, updated from Battaglia et al., 2009
Bosnia-Herzegovina (Croats)	90	1.11111	0				Battaglia et al., 2009
Bosnia-Herzegovina (Bosniacs)	84	3.57143	0				Battaglia et al., 2009
Bosnia-Herzegovina (Serbs)	81	1.23457	0				Battaglia et al., 2009
Albania	55	1.81818	0				Battaglia et al., 2009
Fyrom (Albanians)	64	1.5625	0				Battaglia et al., 2009
Moldovans	59	3.38983	0				Rootsi et al., 2012
Romanians	336	4.16667	0				Rootsi et al., 2012
Bulgarians	808	4.07911	0.865266	0.9	0	0	updated from Rootsi et al., 2012 and Karachanak et al., 2013
Crete	361	8.31025	0.831025				Rootsi et al., 2012, updated from King et al. 2008, Martinez et al. 2007
Greece (Macedonia)	57	1.8	0				Battaglia et al., 2009
Greece	185	4.86486	0				Rootsi et al., 2012, updated from King et al. 2008
Near/Middle East
Morocco Berbers	266	0.75188	0.75188				Rootsi et al., 2012, updated from Flores et al. 2004
Egypt	147	4.7619	4.08163				Rootsi et al., 2012, updated from Luis et al. 2004
Jordan	76	3.94737	0				Rootsi et al., 2012
Lebanese	28	3.57143	0				Rootsi et al., 2012
Syria	91	0	0				Rootsi et al., 2012
Askenazi Jews	157	5.73248	0				Rootsi et al., 2012, updated from Behar et al. 2010
Non-Askenazi Jews	171	12.8655	0.584795				Rootsi et al., 2012, updated from Behar et al. 2010
Qatar	72	2.77778	0				Rootsi et al., 2012, updated from Cadenas et al. 2008
United Arab Emirates	164	1.82927	0				Rootsi et al., 2012, updated from Cadenas et al. 2008
Oman	121	0	0				Rootsi et al., 2012, updated from Cadenas et al. 2008
Yemen	62	1.6129	0				Rootsi et al., 2012, updated from Luis et al. 2004
Palestina	90	21.1111	0				Rootsi et al., 2012, updated from Behar et al. 2010
Druze (Israel)	307	11.0749	0.325733				Rootsi et al., 2012, updated from Behar et al. 2010
Kurds Turkey (Cilicia)	30	3.33333	0				Rootsi et al., 2012
Turkey West	163	9.20245	0				Rootsi et al., 2012, updated from Cinnioglu et al. 2004
Turkey Central	246	12.1951	0				Rootsi et al., 2012; Combined and updated from Cinnioglu et al. 2004 and Chiaroni et al. 2010
Turkey East	208	10.0962	0				Rootsi et al., 2012, updated from Cinnioglu et al. 2004
Greeks (Smyrna)	58	8.62069	0				Rootsi et al., 2012, updated from King et al. 2011
Greeks (Phocaea)	31	6.45161	0				Rootsi et al., 2012, updated from King et al. 2011
Assyrians	88	4.54545	0				Rootsi et al., 2012, updated from Chiaroni et al. 2010
Azeris (Iran)	297	10.101	1.0101				Rootsi et al., 2012
Iran	938	9.1	0.1	0	0.1	0	Present study, updated from Grugni et al., 2012
Caucasus South
Abkhazes	162	47.5309	0				Rootsi et al., 2012, updated from Yunusbayev et al. 2001
Armenians	426	8.68545	0.938967				Rootsi et al., 2012, updated from Yunusbayev et al. 2001
Georgians	66	31.8	0				Present study, updated from Battaglia et al., 2009
South Ossetians	23	43.4783	0				Rootsi et al., 2012, updated from Yunusbayev et al. 2001
Caucasus Northwest
Abasins	90	40	0				Rootsi et al., 2012, updated from Yunusbayev et al. 2001
Adyghes	156	44.2308	0				Rootsi et al., 2012, updated from Yunusbayev et al. 2001
Balkars	136	32.3529	0				Rootsi et al., 2012, updated from Yunusbayev et al. 2001
Balkarians	38	28.9	0				Present study, updated from Battaglia et al., 2013
Cherkessians	126	45.2381	0				Rootsi et al., 2012, updated from Yunusbayev et al. 2001
Kabardinians	141	42.5532	0				Rootsi et al., 2012, updated from Yunusbayev et al. 2001
Karachays	69	31.8841	0				Rootsi et al., 2012, updated from Yunusbayev et al. 2001
Nogays	87	13.7931	0				Rootsi et al., 2012, updated from Yunusbayev et al. 2001
North Ossetians	132	69.697	0				Rootsi et al., 2012, updated from Yunusbayev et al. 2001
Caucasus Northeast
Andis	49	6.12245	0				Rootsi et al., 2012, updated from Yunusbayev et al. 2001
Avars	42	0	0				Rootsi et al., 2012, updated from Yunusbayev et al. 2001
Bagvalals	28	0	0				Rootsi et al., 2012, updated from Yunusbayev et al. 2001
Chamalals	27	18.5185	0				Rootsi et al., 2012, updated from Yunusbayev et al. 2001
Chechens	167	1.1976	0				Rootsi et al., 2012, updated from Yunusbayev et al. 2001
Darginians	68	2.94118	0				Rootsi et al., 2012, updated from Yunusbayev et al. 2001
Ingushes	105	4.7619	0				Rootsi et al., 2012, updated from Yunusbayev et al. 2001
Karanogays	77	1.2987	0				Rootsi et al., 2012, updated from Yunusbayev et al. 2001
Kumyks	76	13.1579	0				Rootsi et al., 2012, updated from Yunusbayev et al. 2001
Lezgis	31	9.67742	0				Rootsi et al., 2012, updated from Yunusbayev et al. 2001
Tabassarans	43	0	0				Rootsi et al., 2012, updated from Yunusbayev et al. 2001
Mountain Jews	10	0	0				Rootsi et al., 2012, updated from Yunusbayev et al. 2001
Central Asia
Kurds (Kazahstan)	22	4.54545	0				Rootsi et al., 2012, updated from Yunusbayev et al. 2001
Arabs (Kasashtan)	39	5.12821	0				Rootsi et al., 2012, updated from Yunusbayev et al. 2001
Kazakhs	180	1.11111	0				Rootsi et al., 2012, updated from Yunusbayev et al. 2001
Kyrgyz	153	1.96078	0				Rootsi et al., 2012
Mongolia	76	0	0				Rootsi et al., 2012
South Asia
Pakistan	176	5.68182	0				Rootsi et al., 2012, updated from Sengupta et al. 2006
Parsis (India)	41	2.43902	0				Rootsi et al., 2012, updated from Kivisid et al. 2003
References
Balanovsky, O.; Rootsi, S.; Pshenichnov, A.; Kivisild, T.; Churnosov, M.; Evseeva, I.; Pocheshkhova, E.; Boldyreva, M.; Yankovsky, N.; Balanovska, E., et al. Two Sources of the Russian Patrilineal Heritage in Their Eurasian Context. Am J Hum Genet 2008, 82, 236-250, doi:https://doi.org/10.1016/j.ajhg.2007.09.019.
Behar, D.M.; Yunusbayev, B.; Metspalu, M.; Metspalu, E.; Rosset, S.; Parik, J.; Rootsi, S.; Chaubey, G.; Kutuev, I.; Yudkovsky, G., et al. The genome-wide structure of the Jewish people. Nature 2010, 466, 238-242, doi:10.1038/nature09103.
Barać, L.; Peričić, M.; Klarić, I.M.; Rootsi, S.; Janićijević, B.; Kivisild, T.; Parik, J.; Rudan, I.; Villems, R.; Rudan, P. Y chromosomal heritage of Croatian population and its island isolates. Eur J Hum Genet 2003, 11, 535-542, doi:10.1038/sj.ejhg.5200992
Battaglia, V.; Fornarino, S.; Al-Zahery, N.; Olivieri, A.; Pala, M.; Myres, N.M.; King, R.J.; Rootsi, S.; Marjanovic, D.; Primorac, D., et al. Y-chromosomal evidence of the cultural diffusion of agriculture in Southeast Europe. Eur J Hum Genet 2009, 17, 820-830, doi:10.1038/ejhg.2008.249.
Cadenas, A.M.; Zhivotovsky, L.A.; Cavalli-Sforza, L.L.; Underhill, P.A.; Herrera, R.J. Y-chromosome diversity characterizes the Gulf of Oman. Eur J Hum Genet 2008, 16, 374-386, doi:10.1038/sj.ejhg.5201934.
Chiaroni, J.; King, R.J.; Myres, N.M.; Henn, B.M.; Ducourneau, A.; Mitchell, M.J.; Boetsch, G.; Sheikha, I.; Lin, A.A.; Nik-Ahd, M., et al. The emergence of Y-chromosome haplogroup J1e among Arabic-speaking populations. Eur J Hum Genet 2010, 18, 348-353, doi:10.1038/ejhg.2009.166.
Cinnioğlu, C.; King, R.; Kivisild, T.; Kalfoğlu, E.; Atasoy, S.; Cavalleri, G.L.; Lillie, A.S.; Roseman, C.C.; Lin, A.A.; Prince, K., et al. Excavating Y-chromosome haplotype strata in Anatolia. Hum Genet 2004, 114, 127-148, doi:10.1007/s00439-003-1031-4.
Flores, C.; Maca-Meyer, N.; González, A.M.; Oefner, P.J.; Shen, P.; Pérez, J.A.; Rojas, A.; Larruga, J.M.; Underhill, P.A. Reduced genetic structure of the Iberian peninsula revealed by Y-chromosome analysis: implications for population demography. Eur J Hum Genet 2004, 12, 855-863, doi:10.1038/sj.ejhg.5201225
Grugni, V.; Battaglia, V.; Hooshiar Kashani, B.; Parolo, S.; Al-Zahery, N.; Achilli, A.; Olivieri, A.; Gandini, F.; Houshmand, M.; Sanati, M.H., et al. Ancient migratory events in the Middle East: new clues from the Y-chromosome variation of modern Iranians. PLoS One 2012, 7, e41252, doi:10.1371/journal.pone.0041252.
Grugni, V.; Raveane, A.; Ongaro, L.; Battaglia, V.; Trombetta, B.; Colombo, G.; Capodiferro, M.R.; Olivieri, A.; Achilli, A.; Perego, U.A. Analysis of the human Y-chromosome haplogroup Q characterizes ancient population movements in Eurasia and the Americas. BMC Biol 2019, 17, https://doi.org/10.1186/s12915-018-0622-4.
Karachanak, S.; Grugni, V.; Fornarino, S.; Nesheva, D.; Al-Zahery, N.; Battaglia, V.; Carossa, V.; Yordanov, Y.; Torroni, A.; Galabov, A.S. Y-chromosome diversity in modern Bulgarians: new clues about their ancestry. PLoS One 2013, 8, e56779.
Kivisild, T.; Rootsi, S.; Metspalu, M.; Mastana, S.; Kaldma, K.; Parik, J.; Metspalu, E.; Adojaan, M.; Tolk, H.V.; Stepanov, V., et al. The Genetic Heritage of the Earliest Settlers Persists Both in Indian Tribal and Caste Populations. Am J Hum Genet 2003, 72, 313-332, doi:https://doi.org/10.1086/346068.
King, R.J.; Özcan, S.S.; Carter, T.; Kalfoğlu, E.; Atasoy, S.; Triantaphyllidis, C.; Kouvatsi, A.; Lin, A.A.; Chow, C.E.T.; Zhivotovsky, L.A., et al. Differential Y-chromosome Anatolian Influences on the Greek and Cretan Neolithic. Ann Hum Genet 2008, 72, 205-214, doi:10.1111/j.1469-1809.2007.00414.x.
Luis, J.R.; Rowold, D.J.; Regueiro, M.; Caeiro, B.; Cinnioğlu, C.; Roseman, C.; Underhill, P.A.; Cavalli-Sforza, L.L.; Herrera, R.J. The Levant versus the Horn of Africa: Evidence for Bidirectional Corridors of Human Migrations. Am J Hum Genet 2004, 74, 532-544, doi:https://doi.org/10.1086/382286.
Martinez, L.; Underhill, P.A.; Zhivotovsky, L.A.; Gayden, T.; Moschonas, N.K.; Chow, C.-E.T.; Conti, S.; Mamolini, E.; Cavalli-Sforza, L.L.; Herrera, R.J. Paleolithic Y-haplogroup heritage predominates in a Cretan highland plateau. Eur J Hum Genet 2007, 15, 485-493, doi:10.1038/sj.ejhg.5201769
Pericic, M.; Barac Lauc, L.; Martinovic Klaric, I.; Janicijevic, B.; Rudan, P. Review of Croatian genetic heritage as revealed by mitochondrial DNA and Y chromosomal lineages. Croat Med J 2005, 46, 502-513.
Rootsi, S.; Myres, N.M.; Lin, A.A.; Järve, M.; King, R.J.; Kutuev, I.; Cabrera, V.M.; Khusnutdinova, E.K.; Varendi, K.; Sahakyan, H. Distinguishing the co-ancestries of haplogroup G Y-chromosomes in the populations of Europe and the Caucasus. Eur J Hum Genet 2012, 20, 1275.
Sengupta, S.; Zhivotovsky, L.A.; King, R.; Mehdi, S.Q.; Edmonds, C.A.; Chow, C.E.; Lin, A.A.; Mitra, M.; Sil, S.K.; Ramesh, A., et al. Polarity and temporality of high-resolution y-chromosome distributions in India identify both indigenous and exogenous expansions and reveal minor genetic influence of Central Asian pastoralists. Am J Hum Genet 2006, 78, 202-221, doi:10.1086/499411.
Yunusbayev, B.; Metspalu, M.; Järve, M.; Kutuev, I.; Rootsi, S.; Metspalu, E.; Behar, D.M.; Varendi, K.; Sahakyan, H.; Khusainova, R., et al. The Caucasus as an Asymmetric Semipermeable Barrier to Ancient Human Migrations. Molr Biol Evol 2011, 29, 359-365, doi:10.1093/molbev/msr221.
