# Supplementary material for: Y-chromosome and Surname Analyses for Reconstructing Past Population Structures: The Sardinian Population as a Test Case
Source: Int J Mol Sci. 2019 Nov 16;20(22):5763. doi: 10.3390/ijms20225763 (PMC6888588; doi:10.3390/ijms20225763)
Supplement: Supplementary file 1 [file ijms-20-05763-s001.zip › Table S5.xlsx]

## Sheet: Table S5
Table S5. Ages of microsatellite variation and mean variance of microsatellite loci within haplogroup G2-L91.
Region (N)	Age of microsatellite variationa + SEb(ky)	Variance
Middle East (8)	18.1 + 4.5	0.5030
Middle East + Crete (10)	20.8 + 6.1	0.5889
N-Africa Tot (9)	14.1 + 7.2	0.3241
WN-Africa (3)	14.1 + 7.3	0.3889
Egypt (6)	-	0.000
Europe Tot (81)	10.6 + 2.8	0.2302
N-Eur+Tyrol (15)	10.8 + 4.1	0.2518
N-Europe (3)	4.3 + 2.5	0.1111
Tyrol (12)	8.8 + 4.3	0.2212
Corsica (37)	7.2 + 3.1	0.1529
Sardinia (29)	10.41 + 2.8	0.2274
N-Sardinia (23)	9.2 + 2.5	0.2042
CS-Sardinia (6)	12.1 + 3.4	0.3389
a Values computed over the following microsatellite loci: DYS389I, DYS389B, DYS390, DYS391, DYS392 and DYS393 (DYS19 values were excluded from the calculation because it is duplicated in a subset of the the G-L91 lineage with the consequent impossibility of assigning each allele to one or the other locus).
b Standard Error (SE) was computed over loci.
