# Supplementary material for: Y-chromosome and Surname Analyses for Reconstructing Past Population Structures: The Sardinian Population as a Test Case
Source: Int J Mol Sci. 2019 Nov 16;20(22):5763. doi: 10.3390/ijms20225763 (PMC6888588; doi:10.3390/ijms20225763)
Supplement: Supplementary file 1 [file ijms-20-05763-s001.zip › Table S6.xlsx]

## Sheet: Table S6
Table S6. Frequencies, in percent, of haplogroup I2-M26 and its sub-clades.
						I2-M26 sub-clades
		Frequency in percentage					I2-M26alpha	I2-M26beta	I2-L160*	I2-L160gamma	I2-L160delta
Region/Population	Sample size	I2-P37(xM26)	I2-M26		I2-M26 N	I2-M26*	I2-Z27361 (F1915)	I2-Z27401	I2-L160*	I2-Z27138	I2-L160 (xZ27138)		Reference
Northern Europe:
Swedish (South Sweden)	168	0	0.6		1.008	nt	nt	nt	nt	nt	nt		Rootsi et al., 2004
Swedish (North Sweden)	57	0	0										Rootsi et al., 2004
Norwegian	72	0	0										Passarino et al., 2002
Saami	35	0	0										Tambets et al., 2004
Baltic:
Estonian	210	2.9	0										Tambets et al., 2004
Latvian	86	1.2	0										Tambets et al., 2004
Western Europe
Portuguese	303	0.7	0.3		0.909	nt	nt	nt	nt	nt	nt		Rootsi et al., 2004
Andalusian	103	0	1		1.03	0	0	0	100	0	0		Present study, updated from Semino et al., 2000 and Rootsi et al., 2004
Catalan	32	0	0										Rootsi et al., 2004, updated by Semino et al., 2000
Basque (Spanish)	55	0	5.5		3.025	0	0	0	100	0	0		Present study, updated from Semino et al., 2000 and Rootsi et al., 2004
Basque (French)	47	0	6.4		3.008	0	0	0	100	0	0		Present study, updated from Semino et al., 2000 and Rootsi et al., 2004
Bearnais	26	0	7.7		2.002	0	0	0	100	0	0		Present study, updated from Semino et al., 2000 and Rootsi et al., 2004
French (Provence)	259		0		0
French (Southern France)	38	0	0										Rootsi et al., 2004
French (Low Normandy)	42	0	2.4		1.008	nt	nt	nt	nt	nt	nt		Rootsi et al., 2004
French (Lyon, Poitier)	99	0	1		0.99	nt	nt	nt	nt	nt	nt		Rootsi et al., 2004
Swiss	144	0	0										Rootsi et al., 2004
Irish (Rush)	76	nt	2.6		1.976	nt	nt	nt	nt	nt	nt		Capelli et al., 2003
Welsh	196	nt	0.5		0.98	nt	nt	nt	nt	nt	nt		Capelli et al., 2003
English	945	nt	0.7		6.615	nt	nt	nt	nt	nt	nt		Capelli et al., 2003
Scottish	178	nt	0										Capelli et al., 2003
Scottish (Scottish Isles)	272	nt	0.4		1.088	nt	nt	nt	nt	nt	nt		Capelli et al., 2003
German	16	0	0										Rootsi et al., 2004, updated by Semino et al., 2000
Dutch	30	0	0										Rootsi et al., 2004, updated by Semino et al., 2000
Macronesia:
Madeiran (Portugal)	132	0.7	0.7		0.924	nt	nt	nt	nt	nt	nt		Rootsi et al., 2004
Azorean (Portugal)	121	2.5	0										Rootsi et al., 2004
Cape Verde Islanders	201	0	0										Rootsi et al., 2004
Southern Europe:													Rootsi et al., 2004
Italy Liguria	46	nt	2.2		1.012	nt	nt	nt	nt	nt	nt		Brisighelli et al., 2012
Italy Piedmont (Cuneo)	30	0	0										Boattini et al., 2013
Italy Piedmont (Alessandria/Voghera)	48	2.1	0										Grugni et al., 2018
Italy Piedmont (Val Borbera)	86	0	1.16279		1	0	0	0	100	0	0		Present study, updated from Grugni et al., 2018
Italy Liguria (Savona/Genova)	51	0	0										Boattini et al., 2013
Italy Lombardy (Bergamo Valley)	78	0	0										Grugni et al., 2018
Italy Lombardy (Bergamo Plain)	79	1.3	0										Grugni et al., 2018
Italy Lombardy (Brescia)	39	0	0										Boattini et al., 2013
Italy Lombardy (Como)	41	0	2.4		0.984	nt	nt	nt	nt	nt	nt		Boattini et al., 2013
Italy Veneto (Treviso/Vicenza)	77	0	0										Boattini et al., 2013
Italy Trentino Alto Adige (Trento)	67	9.4	0										Grugni et al., 2018
Italy Trentino Alto Adige (Val Badia)	34	nt	0										Capelli et al., 2007
Italy Friuli (Udine)	47	nt	2.1		0.987	nt	nt	nt	nt	nt	nt		Brisighelli et al., 2012
Italy Romagna (Bologna)	29	0	0										Di Cristofaro et al., 2018
Italy Tuscany (Arezzo)	62	0	1.6		0.992	nt	nt	nt	nt	nt	nt		Di Cristofaro et al., 2018
Italy Tuscany (Pisa)	113	0	2.6		2.938	nt	nt	nt	nt	nt	nt		Di Cristofaro et al., 2018
Italy Tuscany (Grosseto/Siena)	86	0	1.2		1.032	nt	nt	nt	nt	nt	nt		Boattini et al., 2013, Di Cristofaro et al., 2018
Italy Central Tuscany	41	nt	0										Capelli et al., 2007
Italy Tuscany (Volterra)	113	0	2.65487		3	66.6	33.3	0	0	0	0		Present study, updated from Grugni et al., 2018
Italy, Tuscany (Elba Island)	95	nt	3.8		3.61	nt	nt	nt	nt	nt	nt		Capelli et al., 2007
Italy Tuscany–Latium border/North–East Latium	134	nt	0										Capelli et al., 2007
Italy South Latium	51	nt	3.9		1.989	nt	nt	nt	nt	nt	nt		Capelli et al., 2007
Italy Latium (Latini)	34	nt	0										Brisighelli et al., 2012
Italy Umbria (Foligno)	37	0	0										Boattini et al., 2013
Italy Marche (Macerata)	40	0	0										Boattini et al., 2013
Italy Marche	86	nt	0										Capelli et al., 2007
Italy Abruzzo (L'Aquila)	30	0	0										Boattini et al., 2013
Italy Molise (Campobasso)	30	3.3	0										Boattini et al., 2013
Italy Basilicata (Matera)	25	4	0										Boattini et al., 2013
West Campania	84	nt	2.4		2.016	nt	nt	nt	nt	nt	nt		Capelli et al., 2007
Italy Campania (Benevento)	36	0	0										Boattini et al., 2013
West Calabria	57	nt											Capelli et al., 2007
Italy Calabria Tyrrhenian	73	1.4	1.36986		1	0	0	0	0	0	100		Present study, updated from Grugni et al., 2018
Italy Calabria Ionian	93	0	0										Grugni et al., 2018
Italy Apulia Grecanic	81	1.2	0										Grugni et al., 2018
Italy Apulia set1	102	0	0										Grugni et al., 2018
Italy Apulia set2	117	nt	0										Capelli et al., 2007
Italy Sicily set1	64	1.6	0										Grugni et al., 2018
Italy Sicily set2	236	nt	1.3		3.068	nt	nt	nt	nt	nt	nt		Di Gaetano et al., 2009
Italy Calabrian Arbereshe (Albanian origin)	78	1.3	0										Rootsi et al., 2004
Italy Sardinia (North)	320	0.3	32.1		102.72	0.9	2.8	0.9	10.2	3.1	82.1		Present study, updated from Grugni et al., 2018
Italy Sardinia (Central-East)	145	0	49.7		72.065	0	0	0	5.6	4.2	90.2		Present study, updated from Grugni et al., 2018
Italy Sardinia (South-West)	138	0	43.4		59.892	1.6	5.1	3.2	14.8	7.4	67.9		Present study, updated from Grugni et al., 2018
Corsica (North)	129	0	0										Di Cristofaro et al., 2018
Corsica (Center)	70	0	1.4		0.98	nt	nt	nt	nt	nt	nt		Di Cristofaro et al., 2018
Corsica (South)	122	0	1.6		1.952	nt	nt	nt	nt	nt	nt		Di Cristofaro et al., 2018
Balkans:
Slovenian	55	20	0										Rootsi et al., 2004
Croat (Mainland)	89	33.7	0										Battaglia et al., 2009
Croat (Osijek)	29	27.6	0										Battaglia et al., 2009
Bosnia-Herzegovina (Croats)	90	73.3	0										Battaglia et al., 2009
Bosnia-Herzegovina (Bosniacs)	84	45.3	0										Battaglia et al., 2009
Bosnia-Herzegovina (Serbs)	81	34.6	0										Battaglia et al., 2009
Bosnian	100	40	0										Rootsi et al., 2004
Albanian	55	14.5	0										Battaglia et al., 2009
Fyrom (Albanian)	64	11	1.6		1.024	0	0	0	100	0	0		Present study, updated from Battaglia et al., 2009
Macedonian (Northern Greece)	57	17.5	0										Battaglia et al., 2009
Romanian	361	17.7	0										Rootsi et al., 2004
Bulgarian	808	20.2	0										Karachanak et al., 2013
Moldavian	60	21.7	0										Rootsi et al., 2004
Gagauz (Moldova)	79	24.1	0										Rootsi et al., 2004
Greek (Mainland)	92	6.5	0										Battaglia et al., 2009
Central-Eastern Europe:
Polish	99	0	0										Battaglia et al., 2009
Czech	75	17.4	0										Battaglia et al., 2009
Hungarian	162	11.1	0										Rootsi et al., 2004, Battaglia et al., 2009
Belarusian	147	15	0										Rootsi et al., 2004
Ukrainian set1	585	16.1	0										Rootsi et al., 2004
Ukrainian set2	92	0	0										Battaglia et al., 2009
Russian (Northern, Pinega)	127	3.9	0										Rootsi et al., 2004
Russian (Kostroma region)	53	9.4	0										Rootsi et al., 2004
Russian (Smolensk region)	120	9.1	0										Rootsi et al., 2004
Russian (Belgorod region)	144	12.5	0										Rootsi et al., 2004
Russian (Cossacks)	97	15.5	0										Rootsi et al., 2004
Russian (Adygea)	78	16.7	0										Rootsi et al., 2004
Russian (Bashkortostan)	50	2	0										Rootsi et al., 2004
Mordvin	83	2.4	0										Rootsi et al., 2004
Komi	110	0.9	0										Rootsi et al., 2004
Chuvashes	80	1.3	0										Rootsi et al., 2004
Tatar	123	2.4	0										Rootsi et al., 2004
Near East:
Turkish	741	2.3	0										Rootsi et al., 2004, updated by Semino et al., 2000 and Cinnioglu et al., 2004
Lebanese	66	1.5	0										Rootsi et al., 2004, updated by Semino et al., 2000
Jewish	150	0.7	0										Rootsi et al., 2004, updated by Semino et al., 2000
Iraqi	176	0	0										Al-Zahery et al., 2003
Iranian	83	0	0										Rootsi et al., 2004
Caucasus, Central Asia:
Nogays	61	4.9	0										Rootsi et al., 2004
Adygeis	138	2.9	0										Rootsi et al., 2004
Karachais	70	7.1	0										Rootsi et al., 2004
Georgian	66	0	0										Battaglia et al., 2009
Balkarian	38	0	0										Battaglia et al., 2009
References
Al-Zahery, N.; Semino, O.; Benuzzi, G.; Magri, C.; Passarino, G.; Torroni, A.; Santachiara-Benerecetti, A.S. Y-chromosome and mtDNA polymorphisms in Iraq, a crossroad of the early human dispersal and of post-Neolithic migrations. Mol Phylogenet Evol 2003, 28, 458-472, doi:https://doi.org/10.1016/S1055-7903(03)00039-3.
Battaglia, V.; Fornarino, S.; Al-Zahery, N.; Olivieri, A.; Pala, M.; Myres, N.M.; King, R.J.; Rootsi, S.; Marjanovic, D.; Primorac, D., et al. Y-chromosomal evidence of the cultural diffusion of agriculture in Southeast Europe. Eur J Hum Genet 2009, 17, 820-830, doi:10.1038/ejhg.2008.249.
Boattini, A.; Martinez-Cruz, B.; Sarno, S.; Harmant, C.; Useli, A.; Sanz, P.; Yang-Yao, D.; Manry, J.; Ciani, G.; Luiselli, D., et al. Uniparental Markers in Italy Reveal a Sex-Biased Genetic Structure and Different Historical Strata. PLOS One 2013, 8, e65441, doi:10.1371/journal.pone.0065441.
Brisighelli, F.; Álvarez-Iglesias, V.; Fondevila, M.; Blanco-Verea, A.; Carracedo, Á.; Pascali, V.L.; Capelli, C.; Salas, A. Uniparental Markers of Contemporary Italian Population Reveals Details on Its Pre-Roman Heritage. PLOS One 2012, 7, e50794, doi:10.1371/journal.pone.0050794.
Capelli, C.; Redhead, N.; Abernethy, J.K.; Gratrix, F.; Wilson, J.F.; Moen, T.; Hervig, T.; Richards, M.; Stumpf, M.P.H.; Underhill, P.A., et al. A Y Chromosome Census of the British Isles. Curr Biol 2003, 13, 979-984, doi:https://doi.org/10.1016/S0960-9822(03)00373-7.
Capelli, C.; Brisighelli, F.; Scarnicci, F.; Arredi, B.; Caglia’, A.; Vetrugno, G.; Tofanelli, S.; Onofri, V.; Tagliabracci, A.; Paoli, G., et al. Y chromosome genetic variation in the Italian peninsula is clinal and supports an admixture model for the Mesolithic–Neolithic encounter. Mol Phylogenet Evol 2007, 44, 228-239, doi:https://doi.org/10.1016/j.ympev.2006.11.030.
Cinnioğlu, C.; King, R.; Kivisild, T.; Kalfoğlu, E.; Atasoy, S.; Cavalleri, G.L.; Lillie, A.S.; Roseman, C.C.; Lin, A.A.; Prince, K., et al. Excavating Y-chromosome haplotype strata in Anatolia. Hum Genet 2004, 114, 127-148, doi:10.1007/s00439-003-1031-4.
Di Cristofaro, J.; Mazières, S.; Tous, A.; Di Gaetano, C.; Lin, A.A.; Nebbia, P.; Piazza, A.; King, R.J.; Underhill, P.; Chiaroni, J. Prehistoric migrations through the Mediterranean basin shaped Corsican Y-chromosome diversity. PLOS One 2018, 13, e0200641, doi:10.1371/journal.pone.0200641
Di Gaetano, C.; Cerutti, N.; Crobu, F.; Robino, C.; Inturri, S.; Gino, S.; Guarrera, S.; Underhill, P.A.; King, R.J.; Romano, V., et al. Differential Greek and northern African migrations to Sicily are supported by genetic evidence from the Y chromosome. Eur J Hum Genet 2009, 17, 91-99, doi:10.1038/ejhg.2008.120.
Grugni, V.; Raveane, A.; Ongaro, L.; Battaglia, V.; Trombetta, B.; Colombo, G.; Capodiferro, M.R.; Olivieri, A.; Achilli, A.; Perego, U.A. Analysis of the human Y-chromosome haplogroup Q characterizes ancient population movements in Eurasia and the Americas. BMC Biol 2019, 17, https://doi.org/10.1186/s12915-018-0622-4.
Karachanak, S.; Grugni, V.; Fornarino, S.; Nesheva, D.; Al-Zahery, N.; Battaglia, V.; Carossa, V.; Yordanov, Y.; Torroni, A.; Galabov, A.S. Y-chromosome diversity in modern Bulgarians: new clues about their ancestry. PLoS One 2013, 8, e56779.
Passarino, G.; Cavalleri, G.L.; Lin, A.A.; Cavalli-Sforza, L.L.; Børresen-Dale, A.-L.; Underhill, P.A. Different genetic components in the Norwegian population revealed by the analysis of mtDNA and Y chromosome polymorphisms. Eur J Hum Genet 2002, 10, 521-529, doi:10.1038/sj.ejhg.5200834.
Rootsi, S.; Kivisild, T.; Benuzzi, G.; Help, H.; Bermisheva, M.; Kutuev, I.; Barać, L.; Peričić, M.; Balanovsky, O.; Pshenichnov, A. Phylogeography of Y-chromosome haplogroup I reveals distinct domains of prehistoric gene flow in Europe. Am J Hum Genet 2004, 75, 128-137.
Semino, O.; Passarino, G.; Oefner, P.J.; Lin, A.A.; Arbuzova, S.; Beckman, L.E.; De Benedictis, G.; Francalacci, P.; Kouvatsi, A.; Limborska, S. The genetic legacy of Paleolithic Homo sapiens sapiens in extant Europeans: AY chromosome perspective. Science 2000, 290, 1155-1159.
Tambets, K.; Rootsi, S.; Kivisild, T.; Help, H.; Serk, P.; Loogväli, E.-L.; Tolk, H.-V.; Reidla, M.; Metspalu, E.; Pliss, L., et al. The Western and Eastern Roots of the Saami—the Story of Genetic “Outliers” Told by Mitochondrial DNA and Y Chromosomes. Am J Hum Genet 2004, 74, 661-682, doi:https://doi.org/10.1086/383203.
