# Supplementary material for: Y-chromosome and Surname Analyses for Reconstructing Past Population Structures: The Sardinian Population as a Test Case
Source: Int J Mol Sci. 2019 Nov 16;20(22):5763. doi: 10.3390/ijms20225763 (PMC6888588; doi:10.3390/ijms20225763)
Supplement: Supplementary file 1 [file ijms-20-05763-s001.zip › Table S9.xlsx]

## Sheet: Table S9
Table S9. Frequencies of haplogroup I2-M26 and its I2-L160 sub-clades.
Region/Population	Sample size	I2-M26			I2-M26 sub-clades (Abs.)					I2-L160 clades(%)													Reference
					I-M26*	I2-M26alpha	I2-M26beta	I2-M26gammadelta		I2-L160*	I2-gamma	I2-deltaA	I2-deltaB	I2-deltaC	I2-deltaD	I2-deltaE	I2-PF4293*	I2-deltaF	I2-deltaG	I2-deltaH	I2-deltaI	I2-deltaL
		Abs	%			I-Z27361 (F1915)	I-Z27401	I-L160			I-Z27138	I-Y20194	I-Z26452	I-Z26534	I-PF4225	I-PF4265	I-PF4293*	I-PF4301	I-Z26723	PF4364	I-Z26773	I-PF4421
Andalusian	103	1.03	1		0	0	0	1				100											Present study, updated from Semino et al., 2000 and Rootsi et al., 2004
Catalan	32	0	0																				Rootsi et al., 2004, updated by Semino et al., 2000
Basque (Spanish)	55	3.025	5.5		0	0	0	3		100													Present study, updated from Semino et al., 2000 and Rootsi et al., 2004
Basque (French)	47	3.008	6.4		0	0	0	3		100													Present study, updated from Semino et al., 2000 and Rootsi et al., 2004
Bearnais	26	2.002	7.7		0	0	0	2		100													Present study, updated from Semino et al., 2000 and Rootsi et al., 2004
Italy Piedmont (Val Borbera)	86	1	1.16279		0	0	0	1		100													Present study, updated from Grugni et al., 2019
Italy Tuscany (Volterra)	113	3	2.65487		1.8	0.9	0	0															Present study, updated from Grugni et al., 2019
Italy Calabria Tyrrhenian	73	1	1.36986					1														100	Present study, updated from Grugni et al., 2019
Italy Sardinia (North)	320	102.72	32.1		1	3	1	98		10.2	3.1	24.5	7.1	6.1	13.3		1	2		2	14.3	16.3	Present study, updated from Grugni et al., 2019
Italy Sardinia (Central-East)	145	72.065	49.7		0	0	0	72		5.6	4.2	16.7	6.9	4.2	4.2	2.8		2.8			23.6	29.2	Present study, updated from Grugni et al., 2019
Italy Sardinia (South-West)	138	59.892	43.4		1	3	2	54		14.8	7.4	16.7	7.4	5.6	5.6	3.7		1.9	1.9	1.9	9.3	24.1	Present study, updated from Grugni et al., 2019
Corsica	129	0	0																				Di Cristofaro et al., 2018
Fyrom (Albanian)	64	1.024	1.6					1		100													Present study, updated from Battaglia et al., 2009
References
Battaglia, V.; Fornarino, S.; Al-Zahery, N.; Olivieri, A.; Pala, M.; Myres, N.M.; King, R.J.; Rootsi, S.; Marjanovic, D.; Primorac, D., et al. Y-chromosomal evidence of the cultural diffusion of agriculture in Southeast Europe. Eur J Hum Genet 2009, 17, 820-830, doi:10.1038/ejhg.2008.249.
Di Cristofaro, J.; Mazières, S.; Tous, A.; Di Gaetano, C.; Lin, A.A.; Nebbia, P.; Piazza, A.; King, R.J.; Underhill, P.; Chiaroni, J. Prehistoric migrations through the Mediterranean basin shaped Corsican Y-chromosome diversity. PLOS One 2018, 13, e0200641, doi:10.1371/journal.pone.0200641
Grugni, V.; Raveane, A.; Ongaro, L.; Battaglia, V.; Trombetta, B.; Colombo, G.; Capodiferro, M.R.; Olivieri, A.; Achilli, A.; Perego, U.A. Analysis of the human Y-chromosome haplogroup Q characterizes ancient population movements in Eurasia and the Americas. BMC Biol 2019, 17, https://doi.org/10.1186/s12915-018-0622-4.
Rootsi, S.; Kivisild, T.; Benuzzi, G.; Help, H.; Bermisheva, M.; Kutuev, I.; Barać, L.; Peričić, M.; Balanovsky, O.; Pshenichnov, A. Phylogeography of Y-chromosome haplogroup I reveals distinct domains of prehistoric gene flow in Europe. Am J Hum Genet 2004, 75, 128-137.
Semino, O.; Passarino, G.; Oefner, P.J.; Lin, A.A.; Arbuzova, S.; Beckman, L.E.; De Benedictis, G.; Francalacci, P.; Kouvatsi, A.; Limborska, S. The genetic legacy of Paleolithic Homo sapiens sapiens in extant Europeans: AY chromosome perspective. Science 2000, 290, 1155-1159.
